# Supplementary material for: The interplay of risk and protective factors for psychosocial outcome in women after induced abortion – an interview study from Germany
Source: BMC Womens Health. 2026 Jul 18;26:365. doi: 10.1186/s12905-026-04668-9 (PMC13380845; doi:10.1186/s12905-026-04668-9)
Supplement: Supplementary file 4 — Supplementary Material 4. [file 12905_2026_4668_MOESM4_ESM.xlsx]

## Sheet: Sheet1
NOTE: For clarity, the code system shown here has been broken down into a maximum of four subcodes. The breakdown was chosen based on the relevance of the categories to the manuscript.
For a further breakdown of the subcategories, please contact the corresponding author. All other subcategories not shown here, as well as all paraphrases, are in German.
List of Codes					Memo	Paraphrases	Number of Participants
Codesystem						4340	23
	CONCEPTION AND DISCOVERING PREGNANCY				Describes all circumstances from the first suspicion of being pregnant to taking the pregnancy test	56	17
	TRIGGER				Triggers are understood to be things that reawaken thoughts/feelings related to pregnancy/abortion. The level of stress caused by triggers is not assessed at this point.	30	8
	SITUATION REGARDING INFORMATION GATHERING				includes all paraphrases relating to information gathering and the obstacles involved	62	16
		Try to obtain information				5	4
		Informing oneself				2	2
		Difficulties in obtaining information				17	8
		Perceived lack of information				19	10
		Solutions for obtaining information				16	11
		Consequences of lack of information				3	2
	CHOICE OF ABORTION METHOD				Includes the choice of method and all factors influencing this (e.g. advice from gynecologists, previous experiences of others)	37	13
		Difficulties in choosing a method				2	1
		Simply choose any method				1	1
		Preference for surgical abortion				8	5
		Refusal of surgical abortion				4	3
		Refusal of medical abortion				9	4
		Preference for medical abortion				12	5
		Positive evaluation of surgical abortion				1	1
	MENTAL STATE PRIOR ABORTION				Includes psychological reactions immediately before abortion (at the same day)	15	9
	BACKGROUND OF THE PARTICIPANTS				Describes influences and events that occurred in the participant's past and were NOT current at the time of pregnancy confirmation.	72	16
		Previous Experience with abortion				6	3
		Previous Experience with pregnancy				27	7
		Previous history of psychological stress and mental illness				18	6
	CIRCUMSTANCES AT THE TIME OF PREGNANCY				This category includes events that occurred in the participant's life at the time of pregnancy.	169	23
		Religion/beliefs				6	3
		(No) Desire for children				30	16
		Stressful life situation before pregnancy				62	14
		Relationship Status				9	9
		Contraceptive Situation				41	15
			No use of contraception			6	6
			Incorrect use of contraception			9	6
			Contraceptive failed			2	2
			Not knowing why contraception failed			1	1
		Other Circumstances				21	10
	REACTION TO PREGNANCY				Includes immediate reactions to the news of being pregnant, i.e., all feelings, thoughts, and actions that took place on the same day.	182	23
		Reaction to Pregnancy: NEGATIVE FEELINGS				103	21
		Reaction to Pregnancy: POSITIVE FEELINGS				12	5
		Reaction to Pregnancy: DIFFUSE/UNCLEAR FEELINGS				22	14
		Reaction to Pregnancy: BODY REACTIONS				9	7
		Reaction to Pregnancy: THOUGHTS				28	9
		Reaction to Pregnancy: ACTIONS				8	4
	SYMPTOMS OF PREGNANCY				Describes all symptoms that have occurred during pregnancy.	47	15
	REASONS FOR ABORTION (according to ProFemina)				Describes all reasons given by the participants for why they decided to undergo an abortion.	131	20
		Reason for Abortion: Partnership				16	11
		Reason for Abortion: (expacted) Overload				16	9
		Reason for Abortion: Biographical Reasons				69	17
			Personal Reasons			16	8
			Inappropriate overall situation			34	12
			No desire to have children (anymore)			6	4
			Own expectations for raising children			6	4
			Wrong intention for pregnancy			4	2
			Negative previous experiences with pregnancy			3	1
		Reason for Abortion: Material Concerns				7	5
		Reason for Abortion: Medical Reasons of the Woman			Including also mental health issues	13	5
		Reason for Abortion: Medical Reasons of the Fetus				2	2
		Reason for Abortion: Global Future Anxieties				8	2
	DECISION MAKING				This category includes all paraphrases related to the topic of decision-making regarding abortion or non-abortion, including the degree of difficulty involved in making the decision.	150	150
		Decision was hard				16	9
		Decision was easy				10	9
		Decision with partner				16	8
		Decision without partner				9	7
		Time in which the decision was made				34	17
			before pregnancy			3	2
			immediatly after finding out about pregnancy			22	13
			when knowing about the risk of the pregnancy			1	1
			before counseling			2	1
			after counseling			2	1
		Stress factors in decision making				28	9
	EXPERIENCES IN RELATION TO THE FETUS				Includes everything related to the perception of the fetus, e.g., assessment of the heartbeat, assumptions about the fetus, evaluation of the ultrasound, etc.	110	15
	EXPERIENCES IN RELATION TO THE COUNSELING				This category includes all experiences and reports about counseling that cannot be categorized as risk or protective factors, desires, or outcomes. For example, a woman may report having had a bad experience during counseling WITHOUT saying that it had a negative impact on her (she may still rate it negatively!).	219	23
		Positive experience with counseling				77	22
		Negative experience with counseling				50	14
		Cognitions/expectations surrounding counseling				17	9
		Situational/structural influences on counseling				17	10
		Applied methods of the counsellers				24	13
		Other aspects				34	15
	EXPERIENCES IN RELATION TO THE ABORTION PROCESS				This category includes all experiences and reports about the abortion situation itself that cannot be categorized as risk or protective factors, desires, or outcomes. For example, a woman may report having had a bad experience at the clinic WITHOUT saying that it had a negative impact on her (she may still rate it negatively!).	526	23
		Experience with SELF-PAYMENT				6	3
		Experiences with HEALTH INSURANCE				17	5
			Positive Experiences with health insurance			10	4
			Negative Experiences with health insurance			7	3
		Experiences with GYNECOLOGISTS			This category includes all experiences with the gynecologist who confirmed the pregnancy and provided pre- and post-abortion care. This category does NOT include experiences with clinic/practice doctors who PERFORMED the abortion. These belong in the category “Experiences with the CLINIC did the abortion.”	124	19
			Positive Experiences with gynecologists			18	9
			Negative Experiences with gynecologists			79	16
			Other aspects regarding gynecologists			27	14
		Experience with the CLINICS that did the abortion				195	23
			Positive Experiences with clinic			70	17
			Negative Experiences with clinic			104	15
			Lack of choice of clinics that perform abortions			8	6
			Other aspects regarding clinics			13	9
		Experiences with ABORTION				170	23
			Negative Experience with abortion			102	19
			Positive Experience with abortion			17	6
			Other aspects regarding abortion			51	15
		Experience with EMERGENCY STAFF/HOSPITAL				14	1
			Positive Experience with emergency staff/hospital			1	1
			Negative Experience with emergency staff/hospital			13	1
	REACTIONS AFTER ABORTION				Describes feelings and thoughts that occurred either immediately and/or in the period after the abortion, but NO LONGER exist today (these are sorted under “Outcomes”!). Index words are descriptions of time in the PAST.	83	17
		STRESSFUL experiences after abortion			This category describes all stressful experiences (thoughts, feelings) that occurred after the abortion but are no longer present TODAY (these would be classified in the “Negative Outcome” category).	28	7
		RELIEVING experiences after abortion			This category describes all relieving experiences (thoughts, feelings) that occurred after the abortion but are no longer present TODAY (these would be classified in the “Positive Outcome” category).	24	8
		NEUTRAL experiences after abortion				5	5
		Experiences after abortion, not other specified				26	12
	SOCIAL CONTACTS				Describes all experiences related to social contacts that were NOT mentioned under protective or risk factors, including reactions of the social environment to pregnancy and abortion.	559	23
		PARTNER/EX				288	23
			Partner's attitude toward pregnancy, children, and abortion			34	11
			POSITIVE Experience with Partner/Ex			74	18
			NEGATIVE Experience mit Partner/Ex			101	17
			OUTCOME of the Partner/Ex			18	7
			Behavior towards Partner/Ex			21	9
			Other aspects regarding Partner/Ex			40	15
		FRIENDS				51	16
			NEGATIVE Experiences with Friends			2	2
			POSITIVE Experiences with Friends			39	13
			Other aspects regarding friends			10	7
		PARENTS/FAMILY				89	18
			Involve family/parents			7	6
			Not involve family/parents			16	11
			Negative EXPECTATIONS regarding parents/family			5	4
			Positive EXPECTATIONS regarding parents/family			8	6
			Negative EXPERIENCES with parents/family			4	2
			Positive EXPERIENCES with parents/family			31	11
			Other aspects regarding parents/family			18	8
		JOB				19	6
			Not involve others at work			4	3
			NEGATIVE Experiences at work			4	2
			POSITIVE Experiences at work			4	2
			Other aspects regarding work			7	5
		FLATMATES				7	3
			Positive Experiences with flatmates			5	3
			Negative Experiences with flatmates			2	1
		SOCIAL CONTACTS, not other specified				26	13
			Positive Experiences with social contacts			20	11
			Negtative Experiences with social contacts			6	2
		USE of social support			Describes how often and with whom social contact is sought/the abortion is talked about.	50	15
			Excessive use of social support		Coded when participants talk about the abortion with everyone and do not make any distinction as to whom they confide in and whom they do not.	6	4
			Differentiated use of social support		This is categorized when statements are made about selection criteria for when to speak about abortion, i.e., when characteristics of the other person are used to decide whether or not to speak about it. It is not necessary to specify frequency (e.g., speak with many/few).	31	10
			Little use of social support		Coded when participants talk about the abortion with only a few people.	9	7
			Talking more and more about the abortion over time			4	1
		Other aspects regarding social contacts				29	16
	STRESS RELATED TO PREGNANCY AND ABORTION				Includes all stress factors that have arisen for women as a result of the unwanted pregnancy or the expected abortion.	110	19
		Anticipated fears				51	17
			Concerns/fears about psychological consequences after abortion			5	3
			Concerns/fears about medical consequences after abortion			13	7
			Concerns/fears about social consequences after abortion			21	9
			Concerns/fears about abortion process			12	6
		Stress caused by pregnancy				59	11
			Physical impairments due to pregnancy		describes limitations (strain and/or impairments) in everyday life due to physical symptoms of pregnancy.	24	7
			Mental stress caused by pregnancy symptoms		Experiencing pregnancy symptoms is explicitly perceived as a burden.	14	8
			Psychological stress caused by the fact of being pregnant		The fact of pregnancy itself is experienced as stressful. Symptoms play no role or are not mentioned.	20	9
	PROTECTIVE FACTORS				Describes factors that women found helpful and relieving in coping with the situation, or factors that were helpful in overcoming challenges. Coded when women used index words such as “helpful/helped” or when something improved negative emotions (e.g., “... got better through...”).	223	23
		Nothing helpful				4	3
		Perceived Social Support				120	20
			... from Professionals			25	8
				Councellors		11	4
				Medical Stuff		12	5
				Psychotherapists		2	1
			... from Private Environment			95	20
				Social Support, not specified		33	15
				Social Support from partner		22	9
				Social Support from Family		12	8
				Social Support from Friends		25	10
				Internalized Support from Friends		3	2
		Selfcare			Active actions that are taken by oneself with the aim of doing oneself good and thereby regulating emotions. Cognitive coping strategies that merely change the appraisal of the situation are NOT coded here.	60	17
			Grieving/Farewell			9	5
			Withdrawal/Time for Oneself			15	8
				Time alone at home/not talking about it		9	5
				Drive away/travelling alone		4	3
			Active Coping			14	7
				Confront others		8	4
				Confront oneself		6	4
			Distraction			17	6
				Distraction through hobbys/free time		9	3
				Distraction through work/daily routine		6	3
			Pain Management			5	3
		Cognitive Factors				16	9
			Rationalising Methods			5	4
			Imaginative Methods			5	3
			Accepting Methods			6	4
		External Factors				20	9
			Passing of Time			5	3
			Elimination of Risk Factors			7	3
			Factors in Work/Education Environment			5	4
			Own Children			3	2
		Ending Pregnancy early				2	1
		New Start after Abortion				1	1
	RISK FACTORS				Describes factors that made it difficult for women to cope with the abortion. Coded when women used index words such as “made it difficult,” “was a burden,” or similar terms.	152	23
		Nothing stressful				5	5
		Structural/Insitutional Risk Factors				55	15
			Stressful Experiences with Professionals			21	9
			Stress caused by te process itself			17	7
			General Factors of the German Healthcare System		Factors determined by the general medical system in Germany, but not by the legal regulations regarding the termination process.	9	3
			Lack of Information			8	5
				... before abortion		5	3
				... after abortion		3	3
		Inter-individual Risk Factors				47	15
			Problems with (Ex-)Partner			30	8
			Perceived Social Stigma			5	2
				Internalized Stigma		2	1
				Enacted Stigma in Media		3	1
			Social Stress			12	8
				Too few support		5	5
				Too much/wrong support		7	4
		Intra-individual Risk Factors				30	10
			Trigger			11	4
			Feelings and Assumptions			12	7
				Negative Feelings		5	4
				Negative Assumptions/Cognitions		7	5
			Personality Traits			7	3
		Other Risk Factors				15	10
			Stressful Symptoms of Pregnancy			7	5
			External Factors			8	5
	BLOCKED ACCESS TO PROTECTIVE FACTORS				Blockages of protective factors describe all attempts at coping that have failed or all reasons why certain coping strategies have not worked.	34	12
		Not Talking about it				18	9
			Not talking in order to protect oneself			13	7
			Not talking in order to protect others			2	2
			Not talking due to being overwhelmed			2	2
		Internal blockages/unhelpful appraisals				10	4
		Difficulties to set boundaries				2	1
		Exhaustion because of the long abortion process				4	1
	WISHES IN RELATION TO THE ABORTION PROCESS				WISHES of women describe factors that are believed by the women to have made it easier to cope with the situation (potential protective factors). Paraphrases are coded as wishes when women use the words “wish/wished,” “it would have helped,” or “it would have been nice.”	202	23
		No wishes				6	6
		Wishes regarding the removal of taboos				13	5
		Wishes regarding social support				14	7
		Wishes regarding conselling				28	7
		Wishes regarding the clinics				29	13
		Wishes regarding care after abortion				22	6
		Wishes regarding the structure of abortion process				31	12
		Wishes regarding information/education				42	11
		Wishes regarding system changing				17	7
	IMPACT OF ABORTION ON EVERYDAY LIFE				Describes how the participants assess the impact of the abortion on their everyday lives today (plays no role, little role, major role, etc.).	48	19
		Abortion no longer plays a role in everyday life				12	9
		Abortion plays only a minor role in everyday life				6	6
		Abstinence rarely plays a role in everyday life				3	3
		Abortion only plays a role when addressed actively				8	6
		Abortion plays a role from time to time				7	6
		Abortion often plays a role				3	1
		Abortion plays a role every day				3	2
		Abortion no longer plays a role in partnership				4	3
		Abstinence rarely plays a role in partnership				2	2
	OUTCOMES				Outcomes refer to (emotional and/or cognitive) states that exist as a result of the abortion at the time of the interview and are at least expected to show a certain degree of stability. Index words are descriptions of time in the present. States that occurred temporarily as a result of the abortion (e.g., short-term sadness after abortion) and no longer exist are NOT be coded here. These belong …	463	23
		Still working through it				4	3
		Outcome: Stress still decreasing				8	3
		NEUTRAL Outcome				295	22
			Outcome: What-if thoughts			32	12
			Outcome: Personality/identity change			20	10
			Outcome: Changed future plans/desire to have children			29	9
			Outcome: No changes			14	10
			Unclear Outcome		The outcome is unclear if the participant herself expresses unclear feelings or cannot clearly say how she feels about the abortion today.	19	8
			Outcome: rather positive assessment of abortion		Includes positive assessments of the abortion that did not, however, result in any significant positive changes in the woman's life.	109	21
			Outcome: rather negative assessment of abortion		Includes negative assessments of abortion that did not result in significant negative changes in the woman's life. The feelings do not cause the woman any significant distress.	44	15
			Outcome: neutral/no valence			22	13
			Other aspects of neutral outcome			6	3
		POSITIVE Outcome			A positive outcome is defined as part of personal growth, i.e., the women experience strong positive feelings (e.g., pride, gratitude, etc.) or have been able to develop new perspectives in life for themselves that are sustainable (e.g., a more open approach to sexuality/pregnancy/abortion).	70	15
			Personal Strength			24	8
			(Better) Relating to others			18	8
			Appreciation of life			18	6
			New Possibilities			10	4
		NEGATIVE Outcome			A negative outcome describes ongoing psychological stress up to the time of the interview (and likely beyond).	86	17
			Negative Cognitions			12	4
			Negative Feelings			56	16
			Negative Changes in Life			15	4
			Ongoing Psychological Distress			3	1
	COGNITIONS				Describes all cognitions (thoughts, assumptions, self-perceptions) that women report in connection with their abortion experience and that were not mentioned as protective or risk factors. Index words are, for example: “I believe,” “I think,” etc.	381	23
		Assumptions about oneself in regard to pregnancy/abortion			Contains assumptions that the woman has only about herself and her own capacities, specifically in relation to pregnancy and abortion or coming to terms with it. The assumptions are not generalized and transferred to other people.	55	18
		Assumptions about Emotions			Includes generally assumptions about emotions that apply to oneself, but also to others.	15	7
		Assuptions about responsibility of pregnancy/abortion				22	7
		Assumptions about personal character traits			This category includes assumptions about one's own personality traits. Personality traits are assigned when the statement indicates stability and consistency of behavior, e.g., with keywords such as: “I am,” “I always do,” “I know this about myself,” etc.	51	19
		Assumptions about relationships and partners			Refers to individual assumptions about one's own relationship (not generalized)	3	3
		Assumptions about professional help (psychotherapy, conselling)			Contains general statements about offers of help that are considered universally applicable (i.e., not only for oneself, but also for other people).	24	9
		Assumptions about gynaecologists (in general)				5	4
		Assumptions about abortion (in general)			Includes assumptions about abortion that are generally applied, meaning that, in the opinion of the participant, they apply not only to herself but universally to all women.	107	18
			Assumptions about abortion as such			48	15
			Assumptions about structural factors surrounding abortion			10	6
			Assumptions about social factors contributing to abortion		Assumptions about how abortions are dealt with in society and how they are perceived by society.	21	7
			Assumptions about factors for processing an abortion		Contains “if-then” statements that are considered universally applicable to all women: If xy happens, coping with an abortion is easier/more difficult.	16	8
			Evaluations of the legal situation surrounding abortions			12	6
		Assumptions about pregnancy (in general)			Includes general beliefs about pregnancy that are assumed to be universally applicable to every woman.	26	14
			Positive assumptions about pregnancy			8	4
			Negative assumptions about (unwanted) pregnancy			7	7
			Assumptions how a pregnancy should "feel like"			3	3
			Other assumptions about pregnancy			8	5
		Assumptions about other women affected			Includes assumptions about other people in the situation of unwanted pregnancy/abortion. These assumptions do not apply to oneself.	18	7
		Assumptions about other people (not affected)				7	4
		Assumptions about children				13	8
		Expections about oneself as mother				20	9
		Other Cognitions				15	11
	OTHER NAMED COPING STRATEGIES				Includes all coping strategies mentioned by the women that cannot be categorized as protective or risk factors. Coping is understood here as all attempts to find a way of dealing with stressful aspects of the abortion. It is irrelevant whether the woman uses coping consciously or automatically.	82	19
		Cognitive Coping			Cognitive coping refers to any strategy in which emotions are influenced by (consciously) changing one's thoughts.	23	8
		Grieving				14	4
		Avoidant Coping			Avoidance coping refers to strategies in which women avoid certain aspects, thoughts, etc. related to the abortion in order to regulate their emotions.	16	13
		Active Coping			Includes all attempts in which active steps are taken to process the situation surrounding the abortion.	11	4
		Humor				3	1
		Other Coping Strategies				15	5
	Other Codes, not related to other headcategories					197	22
