# Supplementary material for: The interplay of risk and protective factors for psychosocial outcome in women after induced abortion – an interview study from Germany
Source: BMC Womens Health. 2026 Jul 18;26:365. doi: 10.1186/s12905-026-04668-9 (PMC13380845; doi:10.1186/s12905-026-04668-9)
Supplement: Supplementary file 5 — Supplementary Material 5. [file 12905_2026_4668_MOESM5_ESM.xlsx]

## Sheet: Sheet1
RF/RF	General Factors of the German Healthcare System	Stressful Experiences with Professionals	Stress caused by te process itself	Lack of information before abortion	Lack of information after abortion	Problems with (Ex-)Partner	Internalized Stigma	Enacted Stigma in Media	Social Stress: Too few support	Social Stress: Too much/wrong support	Trigger	Negative Feelings	Negative Assumptions/Cognitions	Personality Traits	Stressful Symptoms of Pregnancy	External Factors
Structural/Insitutional Risk Factors
Stressful Experiences with Professionals	10	0	14	0	0	15	0	0	5	3	3	0	3	3	4	2
Stress caused by te process itself	0	14	0	6	0	7	0	5	2	0	0	2	3	3	3	5
General Factors of the German Healthcare System	0	10	0	0	0	0	0	0	6	0	0	0	2	0	0	0
Lack of Information	0	0	6	0	0	2	5	0	0	0	2	0	0	0	0	4
Inter-individual Risk Factors
Problems with (Ex-)Partner	0	15	7	0	2	0	0	0	3	3	20	3	4	6	0	12
Perceived Social Stigma	0	0	5	5	0	0	0	0	0	0	0	0	0	0	4	0
Social Stress: Too few support	6	5	2	0	0	3	0	0	0	2	5	0	0	8	0	2
Social Stress: Too much/wrong support	0	3	0	0	0	3	0	0	2	0	0	0	0	3	0	0
Intra-individual Risk Factors
Trigger	0	3	0	0	2	20	0	0	5	0	0	0	0	8	0	5
Feelings and Assumptions	2	3	5	0	0	7	0	0	0	0	0	6	6	0	0	0
Personality Traits	0	3	3	0	0	6	0	0	8	3	8	0	0	0	0	3
Other Risk Factors
Stressful Symptoms of Pregnancy	0	4	3	0	0	0	0	4	0	0	0	0	0	0	0	0
External Factors	0	2	5	2	2	12	0	0	2	0	5	0	0	3	0	0
