# Supplementary material for: The interplay of risk and protective factors for psychosocial outcome in women after induced abortion – an interview study from Germany
Source: BMC Womens Health. 2026 Jul 18;26:365. doi: 10.1186/s12905-026-04668-9 (PMC13380845; doi:10.1186/s12905-026-04668-9)
Supplement: Supplementary file 6 — Supplementary Material 6. [file 12905_2026_4668_MOESM6_ESM.xlsx]

## Sheet: Sheet1
PF/RF	General Factors of the German Healthcare System	Stressful Experiences with Professionals	Stress caused by te process itself	Lack of information before abortion	Lack of information after abortion	Problems with (Ex-)Partner	Internalized Stigma	Enacted Stigma in Media	Social Stress: Too few support	Social Stress: Too much/wrong support	Trigger	Negative Feelings	Negative Assumptions/Cognitions	Personality Traits	Stressful Symptoms of Pregnancy	External Factors
Perceived Social Support
... from Professionals	0	8	0	0	6	12	0	0	5	5	0	6	0	0	3	6
... from Private Environment: not specified	0	25	21	0	0	7	0	3	11	6	0	8	6	13	4	9
... from Private Environment: from partner	0	9	2	4	0	0	3	0	6	2	0	0	0	3	0	2
... from Private Environment: from Family	0	3	2	4	0	4	3	0	4	0	0	3	0	3	0	2
... from Private Environment: from Friends	0	22	24	8	2	11	4	0	4	5	0	8	5	3	3	4
... from Private Environment: Internalized Support	0	5	3	0	0	0	0	0	3	3	0	0	0	0	0	0
Selfcare
Grieving/Farewell	3	2	3	2	2	2	0	0	0	0	0	0	0	0	0	2
Withdrawal/Time for Oneself	0	3	8	4	0	9	3	5	5	2	4	4	5	11	4	3
Achtive Coping: Confront others	0	7	3	5	0	4	4	0	3	0	2	2	2	4	0	3
Active Coping: Confront oneself	0	4	7	0	0	0	0	0	3	0	0	2	3	4	0	3
Distraction, not specified	0	0	0	0	0	0	0	0	0	0	0	0	2	0	0	0
Distraction through hobbys/free time	0	0	0	0	0	18	0	0	0	0	0	3	6	0	0	0
Distraction through work/daily routine	0	3	0	0	0	11	0	0	0	0	0	0	0	0	0	0
Pain Management	0	0	0	0	0	0	0	0	0	0	0	0	0	0	0	0
Cognitive Factors
Rationalising Methods	0	0	0	0	0	0	0	0	0	0	0	0	0	0	0	0
Imaginative Methods	0	0	3	0	0	0	0	4	0	0	0	0	0	0	2	0
Accepting Methods	0	3	2	0	0	0	0	0	2	0	0	0	0	3	0	2
External Factors
Passing of Time	0	0	2	0	0	2	0	0	0	0	0	2	5	0	0	0
Elimination of Risk Factors	0	0	0	0	5	5	0	0	0	0	0	0	0	0	2	5
Factors in Work/Education Environment	0	0	3	2	0	3	0	0	3	3	0	2	0	0	0	2
Own Children	0	0	0	0	0	0	0	0	2	2	0	0	0	0	0	0
PROTECTIVE FACTORS > Ending Pregnancy early	0	0	0	0	0	0	0	0	0	0	0	0	0	0	0	0
PROTECTIVE FACTORS > New Start after Abortion	0	0	2	0	0	0	0	0	0	0	0	2	3	0	0	0
